# Supplementary material for: Three New Phthalide Glycosides from the Rhizomes of Cnidium officinale and Their Recovery Effect on Damaged Otic Hair Cells in Zebrafish
Source: Molecules. 2021 Nov 21;26(22):7034. doi: 10.3390/molecules26227034 (PMC8624857; doi:10.3390/molecules26227034)
Supplement: Supplementary file 1 [file molecules-26-07034-s001.zip]

Archive with 1 entries (1 files):
- molecules-1462248-supplementary.pdf
